# Supplementary material for: Use of Attitude and Heading Reference System (AHRS) to Analyze the Impact of Safety Nets on the Accelerations Occurring in the Human Body During a Collision
Source: Sensors (Basel). 2024 Nov 21;24(23):7431. doi: 10.3390/s24237431 (PMC11644487; doi:10.3390/s24237431)
Supplement: Supplementary file 1 [file sensors-24-07431-s001.zip]

Archive with 1 entries (1 files):
- sensors-3248622-supplementary.pdf
